# Supplementary material for: Essential role of TMPRSS2 in SARS-CoV-2 infection in murine airways
Source: Nat Commun. 2022 Oct 15;13:6100. doi: 10.1038/s41467-022-33911-8 (PMC9568946; doi:10.1038/s41467-022-33911-8)
Supplement: Supplementary file 4 — Source Data [file 41467_2022_33911_MOESM4_ESM.zip › 06_Source_Data.xlsx]

## Sheet: Fig.1A
	hours	6	24	48	72		hours	6	24	48	72
	WK521(copy number)	190	1770000	3610000	3200000		Delta(copy number)	730	825000	2480000	1330000
		27.7	1580000	3170000	2360000			104	728000	2190000	1050000
		181	1170000	3370000	2500000			264	854000	2290000	1270000
	Average	132.9	1.50667e+06	3.38333e+06	2.68667e+06		Average	366	802333	2320000	1.21667e+06
	SD	74.4783	250377	179877	367454		SD	265.546	53878.5	120277	120370
	hours	6	24	48	72		hours	6	24	48	72
	Alpha(copy number)	27.7	1280000	3480000	3340000		Kappa(copy number)	27.7	717000	2240000	1710000
		184	1180000	3560000	3330000			27.7	560000	2240000	1610000
		121	1360000	3530000	3380000			133	457000	2290000	1640000
	Average	110.9	1.27333e+06	3.52333e+06	3350000		Average	62.8	578000	2.25667e+06	1.65333e+06
	SD	64.2076	73635.7	32998.3	21602.5		SD	49.6389	106905	23570.2	41899.4
	hours	6	24	48	72		hours	6	24	48	72
	Beta(copy number)	4730	1950000	2900000	2340000		Omicron BA.1(copy number)	1	14000	5880000	17400000
		4460	2390000	2830000	2420000			1	24100	5520000	17900000
		3060	2250000	3130000	2420000			1	25800	6130000	22200000
	Average	4083.33	2.19667e+06	2.95333e+06	2.39333e+06		Average	1	21300	5.84333e+06	1.91667e+07
	SD	731.953	183545	128149	37712.4		SD	0	5208.33	250377	2.15458e+06
	hours	6	24	48	72
	Gamma(copy number)	2690	2460000	4160000	3900000
		1920	2070000	3780000	3160000
		938	2390000	4000000	3520000
	Average	1849.33	2.30667e+06	3980000	3.52667e+06
	SD	716.994	169771	155778	302141

## Sheet: Fig.1B
	Anti-S2										Anti-S1
		WK521	Alpha	Beta	Gamma	Delta	Kappa	Omicron BA.1				WK521	Alpha	Beta	Gamma	Delta	Kappa	Omicron BA.1
1	S2 (band intendity)	11473.6	51731.2	12586.5	9532.75	15144.7	16599	12118.8		1	S1 (band intensity)	10691.7	10444.9	12167.4	12925.5	11676.9	9152.19	16873.8
	S (band intendity)	10341.3	25868.8	11175.3	8409.4	5341.39	6981.68	6733.3			S (band intensity)	27347.8	7728.92	27101.5	22556.8	2916.88	4303.37	7379.36
	S2/S	1.10949	1.99975	1.12628	1.13358	2.83534	2.37751	1.79984			S1/S	0.390952	1.3514	0.448957	0.573018	4.00322	2.12675	2.28662
		WK521	Alpha	Beta	Gamma	Delta	Kappa	Omicron BA.1				WK521	Alpha	Beta	Gamma	Delta	Kappa	Omicron BA.1
2	S2 (band intendity)	22524.2	51829.1	24779.7	18746.4	30048.7	33919.5	18335		2	S1 (band intensity)	13023.8	11899	15669.4	14676.6	11493.4	10694.5	19536.6
	S (band intendity)	20209.4	26355.7	22364.2	16438.6	9896.63	13299	9961.75			S (band intensity)	27584.6	8623.24	27008.7	22867.1	3878.54	5369.49	8526.67
	S2/S	1.11454	1.96652	1.10801	1.14039	3.03626	2.55053	1.84054			S1/S	0.47214	1.37987	0.580161	0.641823	2.96333	1.99172	2.29123
		WK521	Alpha	Beta	Gamma	Delta	Kappa	Omicron BA.1				WK521	Alpha	Beta	Gamma	Delta	Kappa	Omicron BA.1
3	S2 (band intendity)	31774.9	46137.9	35270.9	26833.4	42531.8	47370.9	24462.2		3	S1 (band intensity)	11867	12050.2	11937.1	12633	14657	13949.8	27938.6
	S (band intendity)	28236.2	28890.2	30854	22764.6	13796.3	18339.6	12969.3			S (band intensity)	27803.1	8577.19	27769.4	22741	5204.46	7238.07	10540.3
	S2/S	1.12532	1.59701	1.14315	1.17873	3.08283	2.58298	1.88616			S1/S	0.426824	1.40491	0.429866	0.555516	2.81624	1.92728	2.65065
	Average(S2/S)	1.11645	1.85443	1.12581	1.1509	2.98481	2.50368	1.84218			Average(S1/S)	0.429972	1.37873	0.486328	0.590119	3.26093	2.01525	2.4095
	SD(S2/S)	0.00660359	0.182527	0.0143516	0.0198747	0.107386	0.090188	0.0352618			SD(S1/S)	0.0332196	0.0218605	0.066806	0.0372517	0.528301	0.083116	0.170531

## Sheet: Fig.1C
		Average number of nuclei / syncytium
		Wuhan	Alpha	Beta	Gamma	Delta	Omicron
	1	18	32	23	20	82	3
	2	14	18	24	13	48	3
	3	12	35	21	17	39	4
	4	16	28	27	7	48	3
	5	12	33	33	36	52	3
	6	13	28	17	19	55	3
	7	12	25	32	16	62	7
	8	12	29	18	15	44	3
	9	14	33	22	18	58	5
	10	12	28	16	17	41	6
	11	12	19	15	11	44	7
	12	13	22	18	13	49	9
	13	16	26	17	10	32	5
	14	18	33	11	17	29	7
	Avrage	13.8571	27.7857	21	16.3571	48.7857	4.85714
	SD	2.16654	5.14335	6.12955	6.49843	12.7849	1.95876

## Sheet: Fig.1E
		WK521	Alpha	Beta	Gamma	Delta	Kappa	Omicron BA.1
1	NT (Plaque Number )	53	73	88	94	72	66	16
	EST (Plaque Number )	21	54	30	41	75	70	1
	EST/NT	0.396226	0.739726	0.340909	0.43617	1.04167	1.06061	0.0625
		WK521	Alpha	Beta	Gamma	Delta	Kappa	Omicron BA.1
2	NT (Plaque Number )	37	74	82	66	39	77	17
	EST (Plaque Number )	12	51	35	25	25	74	6
	EST/NT	0.324324	0.689189	0.426829	0.378788	0.641026	0.961039	0.352941
		WK521	Alpha	Beta	Gamma	Delta	Kappa	Omicron BA.1
3	NT (Plaque Number )	48	36	82	57	24	83	13
	EST (Plaque Number )	16	60	24	14	24	78	3
	EST/NT	0.333333	1.66667	0.292683	0.245614	1	0.939759	0.230769
		WK521	Alpha	Beta	Gamma	Delta	Kappa	Omicron BA.1
4	NT (Plaque Number )	31	56	89	67	69	41	8
	EST (Plaque Number )	16	55	38	18	61	42	2
	EST/NT	0.516129	0.982143	0.426966	0.268657	0.884058	1.02439	0.25
		WK521	Alpha	Beta	Gamma	Delta	Kappa	Omicron BA.1
5	NT (Plaque Number )	32			80	69	40	12
	EST (Plaque Number )	11			30	55	38	2
	EST/NT	0.34375	#DIV/0!	#DIV/0!	0.375	0.797101	0.95	0.166667

## Sheet: Fig.2A
	hours	6	24	48	72		hours	6	24	48	72
	WK521(copy number)	1	1	1	49.9		Delta(copy number)	137	14200	137000	535000
		1	1	132	49.9			295	17000	219000	714000
		1	95.9	466	83.5			277	17200	194000	696000
	Average	1	32.6333	49.9	61.1		Average	236.333	16133.3	183333	648333
	SD	0	44.7363	195.773	15.8392		SD	70.6226	1369.51	34315.5	80475
	hours	6	24	48	72		hours	6	24	48	72
	Alpha(copy number)	27.7	2840	28800	368000		Kappa(copy number)	27.7	4390	29500	28300
		1	757	9940	94000			27.7	1660	21100	37900
		27.7	1620	32200	126000			97	3150	33200	77800
	Average	18.8	1739	23646.7	196000		Average	50.8	3066.67	27933.3	48000
	SD	12.5865	854.534	9790.97	122322		SD	32.6683	1116.07	5062.5	21433.2
	hours	6	24	48	72		hours	6	24	48	72
	Beta(copy number)	212	1360	18300	282000		Omicron BA.1(copy number)	1	1	1	1
		162	1030	7590	130000			1	1	1	1
		45.8	2040	21100	277000			1	1	1	1
	Average	139.933	1476.67	15663.3	229667		Average	1	1	1	1
	SD	69.6219	420.502	5822.03	70504.5		SD	0	0	0	0
	hours	6	24	48	72
	Gamma(copy number)	755	1860	15500	435000
		520	2110	39800	677000
		486	2030	37600	571000
	Average	587	2000	30966.7	561000
	SD	119.602	104.243	10973.4	99048.8

## Sheet: Fig.2B
	M.O.I 0.1						M.O.I 1
		NT	Naf	EST	Naf&EST			NT	Naf	EST	Naf&EST
	WK521 (Cp)	23.21	35	27.95	35		Omicron BA.1 (Cp)	28.65	29.03	35.59	36.2
		22.79	35	32.91	33.02			27.56	30.01	35.61	35.75
		22.56	35	33.71	35			30.88	30.33	35.94	35.37
		21.71	35		34.41			28.89	28.3	35.57	35.69
	Average	22.5675	35	31.5233	34.3575		Average	28.995	29.4175	35.6775	35.7525
	SD	0.547192	0	2.54775	0.8089		SD	1.19818	0.803535	0.152213	0.296005
		NT	Naf	EST	Naf&EST
	Alpha (Cp)	21.05	32.79	21.72	35
		20.23	35	20.96	34.48
		21.09	34.54	21.22	35
		21	33.46	19.8	35
	Average	20.8425	33.9475	20.925	34.87
	SD	0.355062	0.871246	0.70461	0.225167
		NT	Naf	EST	Naf&EST
	Beta (Cp)	18.25	35	18.23	34.32
		18.38	28.94	17.97	35
		18.6	35	18.35	35
			27.06	17.87	35
	Average	18.41	31.5	18.105	34.83
	SD	0.144453	3.56256	0.193067	0.294449
		NT	Naf	EST	Naf&EST
	Gamma (Cp)	18.03	34.18	17.86	34.51
		18.33	34.12	18.46	34.04
		17.84	33.77	18.54	33.79
		18.11	33.07	18.09	32.01
	Average	18.0775	33.785	18.2375	33.5875
	SD	0.175695	0.441503	0.276258	0.946741
		NT	Naf	EST	Naf&EST
	Delta (Cp)	19.21	25.05	19.35	32.5
		19.72	29.24	18.07	34.58
		17.84	32.28	18.31	35
		18.62	29.75	24.76	35
	Average	18.8475	29.08	20.1225	34.27
	SD	0.699906	2.59593	2.72034	1.03619
		NT	Naf	EST	Naf&EST
	Kappa (Cp)	21.18	32.45	22.17	34.41
		21.32	33.45	22.06	35
		20.76	33.5	22.98	35
		24.29	34.1	23.22	35
	Average	21.8875	33.375	22.6075	34.8525
	SD	1.40231	0.592136	0.501267	0.255477
		NT	Naf	EST	Naf&EST
	Omicron BA.1 (Cp)	36.51	37.49	37.69	37.62
		Not detected	35.51	Not detected	37.44
		Not detected	Not detected	Not detected	Not detected
		Not detected	Not detected	Not detected	Not detected
	Average	36.51	36.5	37.69	37.53
	SD	0	0.99	0	0.09

## Sheet: Figure 3A
			Figure 3A	Body weight		Beta
					Measurements (gram)											Caliculated value (%)
	animal no.	sex	ID	strain	0	1	2	3	4	5	6	7	8	9		0	1	2	3	4	5	6	7	8	9
	17	♂	970, R1, 赤1	TMPRSS2 KO	36.9	36	36	36.5	36	35.9	35.7	35.7	35.8	35.7		100	97.561	97.561	98.916	97.561	97.29	96.748	96.748	97.019	96.748
	18	♂	971, L1, 赤2		31.8	30.2	30.3	31.8	31.6	31.3	30.9	31.2	31.4	31.8		100	94.9686	95.283	100	99.3711	98.4277	97.1698	98.1132	98.7421	100
	19	♂	972, R1L1, 赤3		33	31.4	32	32.1	31.9	31.8	30.8	31.4	31	31.7		100	95.1515	96.9697	97.2727	96.6667	96.3636	93.3333	95.1515	93.9394	96.0606
	20	♂	973, R2, 赤4		35.1	34.4	34.5	34.5	34.2	34.3	33.8	33.7	34	34.4		100	98.0057	98.2906	98.2906	97.4359	97.7208	96.2963	96.0114	96.8661	98.0057
	37	♀	967, L1, 赤2		26.5	25.2	25.3	24.8	24.7	25	24.5	24.6	24.4	25.1		100	95.0943	95.4717	93.5849	93.2075	94.3396	92.4528	92.8302	92.0755	94.717
	38	♀	968, R1L1, 赤3		26.7	25.4	25.5	25.2	25.6	25.7	25.3	25.9	25.8	25.5		100	95.1311	95.5056	94.382	95.8801	96.2547	94.7566	97.0037	96.6292	95.5056
	39	♀	969, R2, 赤4		23.4	23	22.7	23.5	23.7	24.7	24	23.8	23.7	24.3		100	98.2906	97.0085	100.427	101.282	105.556	102.564	101.709	101.282	103.846
	40	♀	976, R1→R1L2, 赤太1		24.5	23.7	23.8	24.7	24.7	25.1	24.8	25.1	24.6	25		100	96.7347	97.1429	100.816	100.816	102.449	101.224	102.449	100.408	102.041
	17	♂	赤1	C57BL/6	32.2	31.7	30	28	28.1	28.7	29.3	29.2	29.7	29.6		100	98.4472	93.1677	86.9565	87.2671	89.1304	90.9938	90.6832	92.236	91.9255
	18	♂	赤2		36.3	36	34.3	32.3	32.7	33.1	33.6	33.5	33.8	33		100	99.1736	94.4904	88.9807	90.0826	91.1846	92.562	92.2865	93.1129	90.9091
	19	♂	赤3		30.8	29.7	28.4	26	24.8	24.3	25	25.4	25.6	26.8		100	96.4286	92.2078	84.4156	80.5195	78.8961	81.1688	82.4675	83.1169	87.013
	36	♀	赤2		26.3	26.4	24.3	21.5	20.2	19.6	20.2	22	23.6	23.5		100	100.38	92.3954	81.749	76.8061	74.5247	76.8061	83.6502	89.7338	89.3536
	37	♀	赤3		23.8	23.1	21.3	19.4	18.6	20.1	21.4	21.9	22.7	22.9		100	97.0588	89.4958	81.5126	78.1513	84.4538	89.916	92.0168	95.3782	96.2185
	38	♀	赤4		25.2	24.7	22.6	20.4	21.7	22.4	22.3	22.5	23	23.2		100	98.0159	89.6825	80.9524	86.1111	88.8889	88.4921	89.2857	91.2698	92.0635
	39	♀	赤太1		24.2	23.4	21.6	20	21.4	22.2	22.6	22.5	22.8	22.7		100	96.6942	89.2562	82.6446	88.4298	91.7355	93.3884	92.9752	94.2149	93.8017
	40	♀	赤太1-細1		21.7	21.9	20.2	18.6	19.5	20.4	20.7	21.2	20.9	21.1		100	100.922	93.0876	85.7143	89.8618	94.0092	95.3917	97.6959	96.3134	97.235
	Figure 3A		Beta	Neutralizing antibody titer in serum
	strain	animal no.	sex	NT
	TMPRSS2 KO	17	♂	<8
		18	♂	4
		19	♂	<8
		20	♂	8
		37	♀	8
		38	♀	8
		39	♀	<8
		40	♀	<8
	C57BL/6	17	♂	32
		18	♂	8
		19	♂	32
		36	♀	16
		37	♀	32
		38	♀	16
		39	♀	16
		40	♀	16
	Figure 3A	Beta		Virus titer , Lung
								caliculated value
	strain	animal no.	sex	dpi	Lung TCID50/mL	DMEM (mL)	lung (g)	Lung TCID50	10^Ｘ/g	log10/g
	TMP KO	1	♂	6 h	31.6228	1.17	0.13	36.9986	284.605	2.45424
		2	♂	6 h	56.2341	1.35	0.15	75.9161	506.107	2.70424
		3	♂	1 dpi	31.6228	1.44	0.16	45.5368	284.605	2.45424
		4	♂	1 dpi	56.2341	1.35	0.15	75.9161	506.107	2.70424
		7	♂	2 dpi	316.228	1.53	0.17	483.828	2846.05	3.45424
		8	♂	2 dpi	31.6228	1.53	0.17	48.3828	284.605	2.45424
		9	♂	3 dpi	31.6228	1.35	0.15	42.6907	284.605	2.45424
		10	♂	3 dpi	56.2341	1.53	0.17	86.0382	506.107	2.70424
		13	♂	4 dpi	31.6228	1.35	0.15	42.6907	284.605	2.45424
		14	♂	4 dpi	31.6228	1.17	0.13	36.9986	284.605	2.45424
		21	♀	6 h	56.2341	1.17	0.13	65.7939	506.107	2.70424
		22	♀	6 h	31.6228	1.35	0.15	42.6907	284.605	2.45424
		23	♀	1 dpi	31.6228	1.35	0.15	42.6907	284.605	2.45424
		24	♀	1 dpi	31.6228	1.44	0.16	45.5368	284.605	2.45424
		27	♀	2 dpi	31.6228	1.44	0.16	45.5368	284.605	2.45424
		28	♀	2 dpi	31.6228	1.35	0.15	42.6907	284.605	2.45424
		29	♀	3 dpi	31.6228	1.35	0.15	42.6907	284.605	2.45424
		30	♀	3 dpi	31.6228	1.26	0.14	39.8447	284.605	2.45424
		33	♀	4 dpi	31.6228	1.26	0.14	39.8447	284.605	2.45424
		34	♀	4 dpi	31.6228	1.17	0.13	36.9986	284.605	2.45424
	C57BL/6	1	♂	6 h	10000	1.71	0.19	17100	90000	4.95424
		2	♂	6 h	10000	1.71	0.19	17100	90000	4.95424
		3	♂	1 dpi	5.62341e+06	1.71	0.19	9.61604e+06	5.06107e+07	7.70424
		4	♂	1 dpi	3.16228e+07	1.35	0.15	4.26907e+07	2.84605e+08	8.45424
		7	♂	2 dpi	10000000	1.98	0.22	19800000	90000000	7.95424
		8	♂	2 dpi	10000000	1.98	0.22	19800000	90000000	7.95424
		9	♂	3 dpi	316228	2.16	0.24	683052	2.84605e+06	6.45424
		10	♂	3 dpi	100000	2.16	0.24	216000	900000	5.95424
		13	♂	4 dpi	3162.28	2.34	0.26	7399.73	28460.5	4.45424
		14	♂	4 dpi	5623.41	1.89	0.21	10628.3	50610.7	4.70424
		20	♀	6 h	3162.28	1.44	0.16	4553.68	28460.5	4.45424
		21	♀	6 h	17782.8	1.35	0.15	24006.8	160045	5.20424
		22	♀	1 dpi	10000000	1.53	0.17	15300000	90000000	7.95424
		23	♀	1 dpi	1.77828e+07	1.8	0.2	3.2009e+07	1.60045e+08	8.20424
		26	♀	2 dpi	1.77828e+07	1.62	0.18	2.88081e+07	1.60045e+08	8.20424
		27	♀	2 dpi	3.16228e+07	1.62	0.18	5.12289e+07	2.84605e+08	8.45424
		28	♀	3 dpi	316228	1.89	0.21	597670	2.84605e+06	6.45424
		29	♀	3 dpi	316.228	1.62	0.18	512.289	2846.05	3.45424
		32	♀	4 dpi	177.828	1.62	0.18	288.081	1600.45	3.20424
		33	♀	4 dpi	17782.8	1.89	0.21	33609.5	160045	5.20424

## Sheet: Figure 3C
	Figure 3C		Body weight		Gamma
					Measurements (gram)
																Caliculated value (%)
	animal No.	sex	ID	strain	0	1	2	3	4	5	6	7	8	9		0	1	2	3	4	5	6	7	8	9
	17	♂	1012, R1L2, 赤太1-細1	TMPRSS2 KO	35.6	36.2	36.4	35.8	36.3	35.6	35.4	35.1	35.7	35.4		100	101.685	102.247	100.562	101.966	100	99.4382	98.5955	100.281	99.4382
	18	♂	1013, R2L1, 赤太1-細2		29.3	28.9	29.1	29.4	28.9	28.9	29.2	29.3	28.6	28.8		100	98.6348	99.3174	100.341	98.6348	98.6348	99.6587	100	97.6109	98.2935
	19	♂	1014, R1, 赤1		27	26	26.6	26.8	26.5	27	26.8	27	27.8	27.8		100	96.2963	98.5185	99.2593	98.1481	100	99.2593	100	102.963	102.963
	20	♂	1015, L1, 赤2		24.6	24.1	25	25.6	25.5	25.7	26.1	26.4	25.9	25.9		100	97.9675	101.626	104.065	103.659	104.472	106.098	107.317	105.285	105.285
	37	♀	1028, R2L2 赤太1-細3		25.8	25.5	25.7	25.8	24.7	24.9	25.1	25	24.2	24.7		100	98.8372	99.6124	100	95.7364	96.5116	97.2868	96.8992	93.7984	95.7364
	38	♀	1020, R1, 赤1		19.4	18.4	18.8	19	19	19.5	19.7	19.8	19.9	19.4		100	94.8454	96.9072	97.9381	97.9381	100.515	101.546	102.062	102.577	100
	39	♀	1021, L1, 赤2		21.3	20.5	21.4	21.4	21.4	21.6	22.2	22.2	21.1	21.7		100	96.2441	100.469	100.469	100.469	101.408	104.225	104.225	99.061	101.878
	40	♀	1022, R1L1, 赤3		23.7	24.3	24.6	24.8	23.9	24.4	24.9	25.6	25.9	26		100	102.532	103.797	104.641	100.844	102.954	105.063	108.017	109.283	109.705
	17	♂	赤1	C57BL/6	26.1	26.1	25	23.9	24.6	25.3	26.1	25.8	26.1	26.3		100	100	95.7854	91.5709	94.2529	96.9349	100	98.8506	100	100.766
	18	♂	赤2		27.8	28	26.5	26.1	26.3	26.8	27.3	27.7	28	28.1		100	100.719	95.3237	93.8849	94.6043	96.4029	98.2014	99.6403	100.719	101.079
	19	♂	赤1		29.9	30.1	29.1	28.2	28.8	29.9	30	30.4	30.6	30.6		100	100.669	97.3244	94.3144	96.3211	100	100.334	101.672	102.341	102.341
	36	♀	赤2		25.7	26.3	25.8	24.1	23.9	25.7	25.9	26.8	27	27.1		100	102.335	100.389	93.7743	92.9961	100	100.778	104.28	105.058	105.447
	37	♀	赤3		24.4	24.7	23.6	23.9	24	24.7	24	23.6	25	24.4		100	101.23	96.7213	97.9508	98.3607	101.23	98.3607	96.7213	102.459	100
	38	♀	赤4		25.1	25.2	24.6	22.9	23.5	24.9	25.5	24.6	25.3	25.6		100	100.398	98.008	91.2351	93.6255	99.2032	101.594	98.008	100.797	101.992
	39	♀	赤太1		29.2	29.1	28.5	27.1	26.9	28.2	28.4	27	27.7	28.2		100	99.6575	97.6027	92.8082	92.1233	96.5753	97.2603	92.4658	94.863	96.5753
	40	♀	赤太1-細1		28.8	28.8	28.8	29	29	28.5	28.4	29.2	29.7	28.2		100	100	100	100.694	100.694	98.9583	98.6111	101.389	103.125	97.9167
	41	♀	赤太1-細2		23.8	23.5	21.2	19.4	20.6	21.7	22	22.2	22.2	22.1		100	98.7395	89.0756	81.5126	86.5546	91.1765	92.437	93.2773	93.2773	92.8571
	Figure 3C	Gamma		Neutralizing antibody titer in serum
	strain	animal no.	sex	NT
	TMPRSS2 KO	17	♂	4
		18	♂	<8
		19	♂	8
		20	♂	16
		37	♀	8
		38	♀	<8
		39	♀	16
		40	♀	<8
	C57BL/6	17	♂	32
		18	♂	32
		19	♂	32
		36	♀	8
		37	♀	8
		38	♀	128
		39	♀	64
		40	♀	16
		41	♀	64
	Figure 3C	Gamma		Virus titer , Lung
	strain	animal no.		dpi	Lung TCID50/mL	DMEM (mL)	lung (g)	TCID50/Lung	10^Ｘ/g	log10/g
	TMPRSS2 KO	1	♂	6 h	316.228	1.17	0.13	369.986	2846.05	3.45424
		2	♂	6 h	31.6228	1.44	0.15	45.5368	303.579	2.48227
		3	♂	1 dpi	56.2341	1.35	0.16	75.9161	474.475	2.67621
		4	♂	1 dpi	31.6228	1.44	0.15	45.5368	303.579	2.48227
		7	♂	2 dpi	31.6228	1.26	0.17	39.8447	234.381	2.36992
		8	♂	2 dpi	31.6228	1.35	0.17	42.6907	251.122	2.39988
		9	♂	3 dpi	31.6228	1.26	0.15	39.8447	265.631	2.42428
		10	♂	3 dpi	31.6228	1.44	0.17	45.5368	267.864	2.42791
		13	♂	4 dpi	31.6228	1.17	0.15	36.9986	246.658	2.39209
		14	♂	4 dpi	56.2341	1.44	0.13	80.9772	622.901	2.79442
		21	♀	6 h	316.228	1.26	0.13	398.447	3064.98	3.48643
		22	♀	6 h	562.341	1.35	0.15	759.161	5061.07	3.70424
		23	♀	1 dpi	31.6228	1.44	0.15	45.5368	303.579	2.48227
		24	♀	1 dpi	177.828	1.53	0.16	272.077	1700.48	3.23057
		27	♀	2 dpi	31.6228	1.08	0.16	34.1526	213.454	2.3293
		28	♀	2 dpi	56.2341	1.35	0.15	75.9161	506.107	2.70424
		29	♀	3 dpi	31.6228	1.26	0.15	39.8447	265.631	2.42428
		30	♀	3 dpi	31.6228	1.35	0.14	42.6907	304.934	2.48421
		33	♀	4 dpi	31.6228	1.35	0.14	42.6907	304.934	2.48421
		34	♀	4 dpi	31.6228	1.08	0.13	34.1526	262.712	2.41948
	C57BL/6	1	♂	6 h	3162.28	2.43	0.19	6008.33	31622.8	4.5
		2	♂	6 h	5623.41	3.51	0.19	7396.95	38931.3	4.5903
		3	♂	1 dpi	1000000	3.24	0.19	1.425e+06	7.5e+06	6.87506
		4	♂	1 dpi	5.62341e+06	2.07	0.15	9.9021e+06	6.6014e+07	7.81964
		7	♂	2 dpi	3.16228e+06	1.35	0.22	4.26907e+06	1.94049e+07	7.28791
		8	♂	2 dpi	1.77828e+07	1.98	0.22	3.52099e+07	1.60045e+08	8.20424
		9	♂	3 dpi	177828	1.53	0.24	272077	1.13365e+06	6.05448
		10	♂	3 dpi	31622.8	1.71	0.24	54074.9	225312	5.35278
		13	♂	4 dpi	17782.8	1.62	0.26	28808.1	110800	5.04454
		14	♂	4 dpi	31622.8	1.8	0.21	56921	271052	5.43305
		20	♀	6 h	31.6228	1.35	0.16	42.6907	266.817	2.42621
		21	♀	6 h	562.341	1.35	0.15	759.161	5061.07	3.70424
		22	♀	1 dpi	31.6228	1.53	0.17	48.3828	284.605	2.45424
		23	♀	1 dpi	10000000	1.53	0.2	15300000	76500000	7.88366
		26	♀	2 dpi	3.16228e+06	1.53	0.18	4.83828e+06	2.68794e+07	7.42942
		27	♀	2 dpi	100000	1.53	0.18	153000	850000	5.92942
		28	♀	3 dpi	31622.8	1.98	0.21	62613.1	298158	5.47445
		29	♀	3 dpi	31.6228	1.8	0.18	56.921	316.228	2.5
		32	♀	4 dpi	177.828	1.71	0.18	304.086	1689.37	3.22772
		33	♀	4 dpi	1778.28	1.62	0.21	2880.81	13718.2	4.1373

## Sheet: Figure 3E
	Figure 3E		Body weight		Omicron
					Measurements (gram)											Caliculated value (%)
	abumal no.	sex	ID	strain	0	1	2	3	4	5	6	7	8	9		0	1	2	3	4	5	6	7	8	9
	17	♂	1056, L1, 赤2	TMPRSS2 KO	30.5	29.9	30.2	30.3	30.1	30.5	30.3	30.8	30.6	31.2		100	98.0328	99.0164	99.3443	98.6885	100	99.3443	100.984	100.328	102.295
	18	♂	1059, R1, 赤1		28.4	28.3	28.1	28.2	27.9	27.8	27.6	29.1	28.2	27.8		100	99.6479	98.9437	99.2958	98.2394	97.8873	97.1831	102.465	99.2958	97.8873
	19	♂	1060, L1, 赤2		22.9	23.3	22.5	23.1	23.5	22.8	23.3	23.5	23.5	23.5		100	101.747	98.2533	100.873	102.62	99.5633	101.747	102.62	102.62	102.62
	20	♂	1061, R1L1, 赤3		23.2	23.8	24.1	24.1	24.1	24.3	24.3	24.3	24.4	24.4		100	102.586	103.879	103.879	103.879	104.741	104.741	104.741	105.172	105.172
	37	♀	1053, R2L2 赤1		24.7	24.7	23.8	23.6	24.1	23.9	23.6	24	24.3	25.2		100	100	96.3563	95.5466	97.5709	96.7611	95.5466	97.166	98.3806	102.024
	38	♀	1062, R1L1, 赤2		20	19.8	20.3	20.4	20.1	19.7	20.5	21.4	19.9	20		100	99	101.5	102	100.5	98.5	102.5	107	99.5	100
	39	♀	1063, R2, 赤3		21	20.2	20.3	19.6	20.1	20.4	19.7	20.1	20	20.5		100	96.1905	96.6667	93.3333	95.7143	97.1429	93.8095	95.7143	95.2381	97.619
	40	♀	1064, L2, 赤4		21.5	21.6	21.9	22	22.2	21.8	21.3	21.5	22.2	21.8		100	100.465	101.86	102.326	103.256	101.395	99.0698	100	103.256	101.395
	17	♂	赤2	C57BL/6	39.3	38.3	37.8	37.5	37.4	35.9	37.8	37.6	37.5	37.3		100	97.4555	96.1832	95.4198	95.1654	91.3486	99.3443	95.6743	95.4198	94.9109
	18	♂	赤3		31.2	30.1	30.5	30.6	30.9	31	31.8	31.7	32.1	32		100	96.4744	97.7564	98.0769	99.0385	99.359	97.1831	101.603	102.885	102.564
	19	♂	赤4		32.4	32.9	32.4	32.4	32.3	33.4	33.2	32.5	32.3	32.7		100	101.543	100	100	99.6914	103.086	101.747	100.309	99.6914	100.926
	20	♂	赤太1		31.9	31	31.5	31.5	32	31.9	31.6	31.7	32.5	32.3		100	97.1787	98.7461	98.7461	100.313	100	104.741	99.373	101.881	101.254
	37	♀	赤3		25.2	26.1	26.4	26.4	26.2	25.6	25.7	26.2	26.5	26.3		100	103.571	104.762	104.762	103.968	101.587	101.984	103.968	105.159	104.365
	38	♀	赤4		29.3	28.5	29.6	29.1	28.4	29	30.2	30.4	29.8	28.9		100	97.2696	101.024	99.3174	96.9283	98.9761	103.072	103.754	101.706	98.6348
	39	♀	赤太1		26	26.2	26.6	26.7	26	25.3	25.9	26.2	26.8	25.9		100	100.769	102.308	102.692	100	97.3077	99.6154	100.769	103.077	99.6154
	40	♀	赤太1-細1		27	25.6	26.4	25.7	26.6	25.8	26.1	26	26.9	26.4		100	94.8148	97.7778	95.1852	98.5185	95.5556	96.6667	96.2963	99.6296	97.7778
	Figure 3E	Omicron		Neutralizing antibody titer in serum
	strain	animal no.	sex	NT
	TMPRSS2 KO	17	♂	<8
		18	♂	<8
		19	♂	<8
		20	♂	<8
		37	♀	<8
		38	♀	<8
		39	♀	<8
		40	♀	<8
	C57BL/6	17	♂	<8
		18	♂	<8
		19	♂	<8
		20	♂	<8
		37	♀	<8
		38	♀	<8
		39	♀	<8
		40	♀	<8

## Sheet: Figure 3F
	Figure 3F	Omicron		Virus titer (Lung, Maxilla)
	Lung										Maxilla/Nasal cavity
	strain	animal no.	dpi	Lung TCID50/mL	DMEM (mL)	lung (g)	Lung TCID50	10^Ｘ/g	log10/g		strain	animal no.	dpi	Maxilla TCID50/mL	DMEM (mL)	Maxilla (g)	Maxilla TCID50	10^Ｘ/g	log10/g
	TMP KO	1	6 h	316.228	1.44	0.16	455.368	2846.05	3.45424		TMP KO	1	6 h	31.6228	3.24	0.36	102.458	284.605	2.45424
		2	6 h	316.228	1.98	0.22	626.131	2846.05	3.45424			2	6 h	31.6228	3.6	0.4	113.842	284.605	2.45424
		3	1 dpi	56.2341	1.71	0.19	96.1604	506.107	2.70424			3	1 dpi	31.6228	1.8	0.2	56.921	284.605	2.45424
		4	1 dpi	100	1.71	0.19	171	900	2.95424			4	1 dpi	56.2341	3.06	0.34	172.076	506.107	2.70424
		7	2 dpi	56.2341	1.62	0.18	91.0993	506.107	2.70424			7	2 dpi	31.6228	2.16	0.24	68.3052	284.605	2.45424
		8	2 dpi	56.2341	1.8	0.2	101.221	506.107	2.70424			8	2 dpi	31.6228	2.16	0.24	68.3052	284.605	2.45424
		9	3 dpi	56.2341	1.62	0.18	91.0993	506.107	2.70424			9	3 dpi	31.6228	2.16	0.24	68.3052	284.605	2.45424
		10	3 dpi	56.2341	1.62	0.18	91.0993	506.107	2.70424			10	3 dpi	31.6228	2.52	0.28	79.6894	284.605	2.45424
		13	4 dpi	56.2341	1.53	0.17	86.0382	506.107	2.70424			13	4 dpi	31.6228	1.71	0.19	54.0749	284.605	2.45424
		14	4 dpi	31.6228	1.62	0.18	51.2289	284.605	2.45424			14	4 dpi	31.6228	2.7	0.3	85.3815	284.605	2.45424
		21	6 h	56.2341	1.62	0.18	91.0993	506.107	2.70424			21	6 h	31.6228	2.97	0.33	93.9196	284.605	2.45424
		22	6 h	56.2341	1.89	0.21	106.283	506.107	2.70424			22	6 h	31.6228	2.43	0.27	76.8433	284.605	2.45424
		23	1 dpi	31.6228	1.53	0.17	48.3828	284.605	2.45424			23	1 dpi	31.6228	1.89	0.21	59.767	284.605	2.45424
		24	1 dpi	31.6228	1.8	0.2	56.921	284.605	2.45424			24	1 dpi	31.6228	1.71	0.19	54.0749	284.605	2.45424
		27	2 dpi	31.6228	1.53	0.17	48.3828	284.605	2.45424			27	2 dpi	31.6228	2.16	0.24	68.3052	284.605	2.45424
		28	2 dpi	31.6228	1.8	0.2	56.921	284.605	2.45424			28	2 dpi	31.6228	2.34	0.26	73.9973	284.605	2.45424
		29	3 dpi	31.6228	1.89	0.21	59.767	284.605	2.45424			29	3 dpi	31.6228	2.16	0.24	68.3052	284.605	2.45424
		30	3 dpi	31.6228	1.62	0.18	51.2289	284.605	2.45424			30	3 dpi	31.6228	1.98	0.22	62.6131	284.605	2.45424
		33	4 dpi	56.2341	1.44	0.16	80.9772	506.107	2.70424			33	4 dpi	31.6228	1.53	0.17	48.3828	284.605	2.45424
		34	4 dpi	31.6228	1.53	0.17	48.3828	284.605	2.45424			34	4 dpi	31.6228	2.43	0.27	76.8433	284.605	2.45424
	C57BL/6	1	6 h	316.228	1.53	0.17	483.828	2846.05	3.45424		C57BL/6	1	6 h	31.6228	2.7	0.3	85.3815	284.605	2.45424
		2	6 h	316.228	1.8	0.2	569.21	2846.05	3.45424			2	6 h	31.6228	2.07	0.23	65.4591	284.605	2.45424
		3	1 dpi	316.228	1.53	0.17	483.828	2846.05	3.45424			3	1 dpi	56.2341	2.34	0.26	131.588	506.107	2.70424
		4	1 dpi	56.2341	1.8	0.2	101.221	506.107	2.70424			4	1 dpi	31.6228	2.34	0.26	73.9973	284.605	2.45424
		7	2 dpi	5623.41	1.8	0.2	10122.1	50610.7	4.70424			7	2 dpi	177.828	2.16	0.24	384.108	1600.45	3.20424
		8	2 dpi	177.828	1.8	0.2	320.09	1600.45	3.20424			8	2 dpi	31.6228	2.61	0.29	82.5354	284.605	2.45424
		9	3 dpi	316.228	1.8	0.2	569.21	2846.05	3.45424			9	3 dpi	31.6228	2.61	0.29	82.5354	284.605	2.45424
		10	3 dpi	316.228	2.25	0.25	711.512	2846.05	3.45424			10	3 dpi	100	2.16	0.24	216	900	2.95424
		13	4 dpi	177.828	1.71	0.19	304.086	1600.45	3.20424			13	4 dpi	56.2341	2.07	0.23	116.405	506.107	2.70424
		14	4 dpi	31.6228	1.62	0.18	51.2289	284.605	2.45424			14	4 dpi	31.6228	2.52	0.28	79.6894	284.605	2.45424
		21	6 h	31.6228	1.53	0.17	48.3828	284.605	2.45424			21	6 h	31.6228	2.07	0.23	65.4591	284.605	2.45424
		22	6 h	31.6228	1.8	0.2	56.921	284.605	2.45424			22	6 h	31.6228	2.16	0.24	68.3052	284.605	2.45424
		23	1 dpi	177.828	1.71	0.19	304.086	1600.45	3.20424			23	1 dpi	100	2.07	0.23	207	900	2.95424
		24	1 dpi	31.6228	1.89	0.21	59.767	284.605	2.45424			24	1 dpi	562.341	2.34	0.26	1315.88	5061.07	3.70424
		27	2 dpi	31.6228	1.8	0.2	56.921	284.605	2.45424			27	2 dpi	316.228	1.98	0.22	626.131	2846.05	3.45424
		28	2 dpi	1000	1.62	0.18	1620	9000	3.95424			28	2 dpi	31.6228	2.34	0.25	73.9973	295.989	2.47128
		29	3 dpi	17782.8	1.8	0.2	32009	160045	5.20424			29	3 dpi	100	2.61	0.29	261	900	2.95424
		30	3 dpi	5623.41	1.71	0.19	9616.04	50610.7	4.70424			30	3 dpi	31.6228	1.98	0.22	62.6131	284.605	2.45424
		33	4 dpi	31.6228	1.53	0.17	48.3828	284.605	2.45424			33	4 dpi	31.6228	2.25	0.25	71.1512	284.605	2.45424
		34	4 dpi	31.6228	1.89	0.21	59.767	284.605	2.45424			34	4 dpi	316.228	2.43	0.27	768.433	2846.05	3.45424

[truncated: 9 more sheets: Figure 3G, Figure 3H, Figure 4B, Sup Fig.1E, Sup Fig.1F, Supplementary Figure 2A, Supplementary Figure 2B, Supplementary Figure 3A, Supplementary Figure 3C]
